# Supplementary material for: Lower limb sagittal kinematic and kinetic modeling of very slow walking for gait trajectory scaling
Source: PLoS One. 2018 Sep 17;13(9):e0203934. doi: 10.1371/journal.pone.0203934 (PMC6141077; doi:10.1371/journal.pone.0203934)
Supplement: S1 Supporting Data — Each tab is labled with a gait parameter header defined within the Data Key tab. Data has been provided for both the dominant (Dom) and non-dominant limbs (NonD). Columns are mean peak data from level ground (LG) walking at 7 set waking speeds collected for 0.2 m/s—0.8 m/s, and a self-selected walking speed condition. Headers ending in "sd" contain the standard deviations for the for 33 peak sagittal gait parameters. (XLSX) [file pone.0203934.s003.xlsx]

## Sheet: Data Key
This document includes means and standard deviations for 33 peak sagittal gait parameters from 30 able-bodied participants.
Each tab is labled with a gait parameter header, defined below.
Data for the dominant (Dom) and non-dominant limbs (NonD). Columns are mean peak data from level ground (LG) walking at 8 speeds.
Headers ending in "sd" contain the standard deviations.
Mean				Standard Deviation
Header	Parameter	Description		Header	Parameter	Description		Speeds
AAx1	Ankle Angle	Plantarflexion during early stance		AAx1_sd	Ankle Angle	Plantarflexion during early stance		V02	0.2 m/s
AAx2	Ankle Angle	Dorsiflexion during stance		AAx2_sd	Ankle Angle	Dorsiflexion during stance		V03	0.3 m/s
AAx3	Ankle Angle	Plantarflexion during swing		AAx3_sd	Ankle Angle	Plantarflexion during swing		V04	0.4 m/s
AAx4	Ankle Angle	Dorsiflexion during swing		AAx4_sd	Ankle Angle	Dorsiflexion during swing		V05	0.5 m/s
AAxRG	Ankle Angle	Ankle range		AAxRG_sd	Ankle Angle	Ankle range		V06	0.6 m/s
KAx1	Knee Angle	Knee flexion at initial contact		KAx1_sd	Knee Angle	Knee flexion at initial contact		V07	0.7 m/s
KAx2	Knee Angle	Knee flexion during early stance		KAx2_sd	Knee Angle	Knee flexion during early stance		V08	0.8 m/s
KAx3	Knee Angle	Knee extension during stance		KAx3_sd	Knee Angle	Knee extension during stance		SP	Self Paced
KAx4	Knee Angle	Knee flexion during swing		KAx4_sd	Knee Angle	Knee flexion during swing
KAxRG	Knee Angle	Knee range		KAxRG_sd	Knee Angle	Knee range
HAx1	Hip Angle	Hip flexion during early stance		HAx1_sd	Hip Angle	Hip flexion during early stance
HAx2	Hip Angle	Hip extension during mid to late stance		HAx2_sd	Hip Angle	Hip extension during mid to late stance
HAx3	Hip Angle	Hip flexion during swing		HAx3_sd	Hip Angle	Hip flexion during swing
HAxRG	Hip Angle	Hip range		HAxRG_sd	Hip Angle	Hip range
AMx1	Ankle Mom	Dorsiflexor moment during early stance		AMx1_sd	Ankle Mom	Dorsiflexor moment during early stance
AMx2	Ankle Mom	Plantarflexor moment during stance		AMx2_sd	Ankle Mom	Plantarflexor moment during stance
KMx1	Knee Mom	Knee flexor moment just after initial contact		KMx1_sd	Knee Mom	Knee flexor moment just after initial contact
KMx2	Knee Mom	Knee extensor moment during early stance		KMx2_sd	Knee Mom	Knee extensor moment during early stance
KMx3	Knee Mom	Knee flexor moment during mid- late stance		KMx3_sd	Knee Mom	Knee flexor moment during mid- late stance
KMx4	Knee Mom	Knee extensor moment during late stance		KMx4_sd	Knee Mom	Knee extensor moment during late stance
HMx1	Hip Mom	Hip extensor moment during stance		HMx1_sd	Hip Mom	Hip extensor moment during stance
HMx2	Hip Mom	Hip flexor moment during stance		HMx2_sd	Hip Mom	Hip flexor moment during stance
HMx3	Hip Mom	Hip extensor moment during swing		HMx3_sd	Hip Mom	Hip extensor moment during swing
APx1	Ankle Power	Ankle power absorption during initial loading		APx1_sd	Ankle Power	Ankle power absorption during initial loading
APx2	Ankle Power	Ankle power absorption during mid-late stance		APx2_sd	Ankle Power	Ankle power absorption during mid-late stance
APx3	Ankle Power	Ankle power gen during stance		APx3_sd	Ankle Power	Ankle power gen during stance
KPx1	Knee Power	1st generation power during early stance		KPx1_sd	Knee Power	1st generation power during early stance
KPx2	Knee Power	1st absorption power during early stance		KPx2_sd	Knee Power	1st absorption power during early stance
KPx3	Knee Power	2nd generation power after loading response		KPx3_sd	Knee Power	2nd generation power after loading response
KPx4	Knee Power	2nd absorption power during late stance		KPx4_sd	Knee Power	2nd absorption power during late stance
HPx1	Hip Power	Hip generation power during early stance		HPx1_sd	Hip Power	Hip generation power during early stance
HPx2	Hip Power	Hip absorption power during late stance		HPx2_sd	Hip Power	Hip absorption power during late stance
HPx3	Hip Power	Hip generation power during late stance		HPx3_sd	Hip Power	Hip generation power during late stance

## Sheet: AAx1
	LG	LG	LG	LG	LG	LG	LG	LG			LG	LG	LG	LG	LG	LG	LG	LG
	Dom	Dom	Dom	Dom	Dom	Dom	Dom	Dom			NonD	NonD	NonD	NonD	NonD	NonD	NonD	NonD
Subject	V02	V03	V04	V05	V06	V07	V08	SP		Subject	V02	V03	V04	V05	V06	V07	V08	SP
N01	-3.7	-2.08	-2.86	-0.93	-3.66	-2.87	-3.61	-0.89		N01	-4.78	-4.09	-3.37	-2.41	-3.54	-4.42	-5.06	-2.36
N02	-12.72	-13.72	-13.76	-13.09	-13.35	-13.58	-13.5	-8.08		N02	-13.68	-11.86	-11.73	-13.82	-12.45	-13.28	-12.67	-11.38
N03	0.19	-1.02	-1.45	-1.25	-1.75	-1.42	-2.14	-4.47		N03	-6.28	-5.74	-6.93	-6.83	-3.55	-3.98	-4.02	-3.32
N04	-9.47	-10.01	-9.65	-9.79	-9.11	-9.99	-9.94	-8.38		N04	-5.89	-5.12	-7.31	-7.27	-7.11	-9.14	-8.46	-5.64
N05	-8.88	-8.92	-9.2	-9.01	-9.42	-9.56	-8.37	-8.31		N05	-10.07	-10.54	-10.1	-9.95	-10.23	-10.96	-10.92	-8.96
N06	-4.92	-3.42	-3.89	-7.11	-5.27	-6.06	-5.94	-3.21		N06	-6.83	-6.49	-6.52	-7.76	-7.07	-7.66	-7.7	-5.8
N08	-6.83	-6.49	-6.52	-7.76	-7.07	-7.66	-7.7	-5.8		N08	-4.92	-3.42	-3.89	-7.11	-5.27	-6.06	-5.94	-3.21
N09	-19.65	-22.99	-21.9	-20.67	-20.88	-21.61	-20.96	-21.94		N09	-22.07	-23.31	-24.2	-24.41	-24.1	-24.96	-23.09	-21.73
N10	-2.58	-5.46	-4.74	-5.14	-6.49	-6.16	-6.38	-8.29		N10	-3.21	-3.43	-4.1	-4	-6.95	-5.32	-6.06	-8
N11	-4.87	-4.8	-5.62	-5.18	-4.78	-5.67	-5.97	-6.01		N11	-9.19	-8.19	-7.85	-7.94	-5.88	-7.71	-7.82	-5.01
N12	-10.36	-10.02	-10.46	-9.97	-10.14	-9.95	-9.38	-7.23		N12	-8.6	-9.97	-10.65	-9.57	-10.65	-9.87	-8.85	-7.35
N13	-2.76	-3.29	-3.55	-4.19	-4.45	-5.23	-4.9	-7.75		N13	-5.39	-5.37	-4.88	-6.04	-6.49	-8.29	-9.07	-8.62
N14	-9.96	-11.97	-11.67	-11.17	-11.52	-11.64	-13.04	-9.13		N14	-10.78	-11.07	-11.69	-11.85	-11.91	-11.49	-11.42	-12.21
N15	-14.16	-15.2	-16.08	-13.25	-13.93	-15.9	-13.76	-9.17		N15	-7.9	-7.51	-7.54	-8.17	-9.33	-9.66	-9.76	-9.2
N16	-2.03	-1.42	-3.17	-3.18	-4.5	-4.1	-4.46	-4.73		N16	-3.3	-4.84	-4.21	-5.58	-5.97	-5.42	-5.78	-6.39
N17	-7.37	-7.73	-9.08	-9.53	-9.28	-10.54	-8.92	-8.09		N17	-2.61	-4.38	-3.75	-5.09	-4.85	-6.2	-7.44	-6.63
N18	2.26	-3.77	-6.95	-9.14	-9.53	-9.46	-8.5	-4.86		N18	4.51	-0.48	-5.71	-6.46	-7.82	-5.92	-6.39	-4.56
N19	-3.49	-5.84	-7.29	-9.63	-9.53	-2.46	-4.29	-2.84		N19	-8.65	-11.05	-11.46	-12.11	-13.02	-5.91	-7.43	-6.72
N21	-9.91	-11.9	-12.85	-13.55	-13.6	-13.69	-13.67	-10.67		N21	-9.44	-10.97	-12.14	-12.87	-13.08	-13.18	-13.8	-14.06
N22	-6.47	-6.05	-7.17	-7.4	-6.76	-5.19	-5.75	-6.51		N22	-8.4	-7.11	-5.27	-5.2	-4.99	-5	-5.24	-5.12
N23	-3.01	-4.57	-5.05	-5.61	-6.41	-5.65	-5.93	-4.32		N23	-0.07	-1.64	-2.72	-4.03	-3.07	-3.17	-2.81	0.08
N24	2.26	-3.77	-6.95	-9.14	-9.53	-9.46	-8.5	-4.86		N24	4.51	-0.48	-5.71	-6.46	-7.82	-5.92	-6.39	-4.56
N25	-4.24	-3.75	-3.13	-3.55	-4.06	-1.4	-0.84	0.87		N25	-4.11	-3.03	-3.87	-4.36	-5.22	-2.29	-2.28	1.01
N26	-4.74	-6.83	-7.59	-7.07	-6.07	-5.81	-5.41	-5.04		N26	-1.76	-6.18	-4.85	-3.39	-5.77	-3.56	-5.62	-2.49
N27	-5.04	-8.3	-7.05	-7.5	-8.13	-8.57	-8.57	-7.99		N27	-8.04	-8.96	-8.54	-9.03	-10	-9.82	-10.19	-7.16
N28	-19.72	-20.29	-20.6	-20.33	-21.91	-22.38	-23.24	-26.56		N28	-19.3	-20.25	-22.33	-19.25	-22.14	-23.09	-22.96	-27.09
N29	2.06	-1.25	-4.56	-5.63	-6.28	-6.46	-6.58	-5.63		N29	-0.47	-2.44	-3.71	-3.93	-3.87	-4.22	-5.81	-4.37
N30	-3.65	-2.3	-3.39	-5.97	-6.01	-6.54	-9.04	-9.8		N30	-3.19	-1.44	-2.52	-4.25	-4.35	-2.64	-4.37	-4.75
N31	-4.12	-2.15	-3.79	-3.69	-3.67	-3.68	-4.14	-3.22		N31	-5.84	-4.23	-5.51	-5.79	-5.69	-5.63	-5.21	-4.6
N32	-10.17	-9.31	-8.67	-11.79	-11.28	-11.17	-11.31	-11.72		N32	-6.55	-8.37	-10.29	-10.88	-9.13	-11.06	-10.9	-11.52
Mean	-6.27	-7.29	-7.95	-8.37	-8.61	-8.46	-8.49	-7.49		Mean	-6.41	-7.07	-7.78	-8.19	-8.38	-8.19	-8.45	-7.39

## Sheet: AAx2
	LG	LG	LG	LG	LG	LG	LG	LG			LG	LG	LG	LG	LG	LG	LG	LG
	Dom	Dom	Dom	Dom	Dom	Dom	Dom	Dom			NonD	NonD	NonD	NonD	NonD	NonD	NonD	NonD
Subject	V02	V03	V04	V05	V06	V07	V08	SP		Subject	V02	V03	V04	V05	V06	V07	V08	SP
N01	13.44	13.51	14.74	15.14	15.11	14.89	15.32	14.46		N01	15.7	16.72	16.01	15.98	15.43	16.08	16.22	17.72
N02	10.26	10.63	11.34	12.09	12.09	12.98	12.49	14.51		N02	13.94	14.83	16.44	16.58	17.35	17.14	16.68	16.75
N03	10.65	12.8	12.33	13.12	12.94	13.78	13.69	11.77		N03	9.71	9.97	9.64	10.38	11.56	12.17	12.3	12.36
N04	14.34	16.04	16.68	16.1	16.05	17.02	16.79	14.9		N04	17.07	18.85	19.8	20.55	20.81	21.87	21.53	21.01
N05	13.62	14.96	14.98	14.91	15.62	15.84	14.95	12.16		N05	14.17	14.32	15.03	14.79	15.67	15.61	15.62	11.5
N06	10.97	11.6	11.24	11.81	11.51	13.35	13.13	12.96		N06	9.89	9.23	10.07	10.35	10.78	11.31	11.06	12.7
N08	9.89	9.23	10.07	10.35	10.78	11.31	11.06	12.7		N08	11.02	11.6	11.24	11.81	11.51	13.35	13.13	12.96
N09	-4.88	-3.76	-3.84	-2.5	-3.77	-4.03	-1.86	-6.21		N09	-7.42	-7.93	-7.37	-5.22	-5.72	-5.3	-3.97	-3.31
N10	11.37	12.8	13.43	13.68	13.95	14.78	14.68	13.74		N10	12.66	15.5	16.34	16.55	15.75	16.75	16.7	15.73
N11	12.81	13.98	15.56	16.76	17.04	18.14	18.82	14.05		N11	9.56	10.46	11.91	13.22	13.05	13.92	14.1	13.15
N12	12.56	13.87	14.88	16	15.61	15.99	14.78	17.75		N12	15.3	15.32	15.64	17.69	17.4	18.45	17.8	13.69
N13	7.3	8.93	10.5	9.46	10.1	11.36	10.41	11.42		N13	7.11	8.25	9.65	10.27	10.4	11.63	11.25	13.39
N14	10.43	10.67	11.93	11.97	12.4	13.2	14.23	16.13		N14	12.02	12.05	13.18	14.5	15.83	16.02	15.44	14.77
N15	7.05	8.5	9.99	10.51	11.81	11.59	12.77	9.68		N15	10.1	11.69	13.73	14.77	13.97	15.48	14.79	13.02
N16	14.52	15.84	15.31	17.55	15.97	16.64	16.68	15.64		N16	13.07	14.15	15.32	16.24	16.72	16.77	17.85	17
N17	12.97	14.54	15.94	15.61	17.97	18.47	17.52	17.06		N17	14.2	15.27	16.43	17.45	17.94	19.96	19.32	19.98
N18	11.52	10.98	12.54	12.74	14.18	14.9	13.29	10.52		N18	13.75	13.42	14.93	15.17	15.31	16.14	14.86	10.42
N19	11.81	13.59	14.79	15.14	15.88	17.19	17.28	17.37		N19	5.26	8.53	9.18	9.89	10.24	11.36	10.99	10.37
N21	12.21	13.37	14.56	15.76	16.54	16.29	16.13	13.11		N21	10.26	11.72	13.32	13.47	14.25	14.2	12.9	10.81
N22	10.85	9.83	11.89	12.26	13.03	12.19	11.99	11.41		N22	13.76	14.75	14.1	13.93	15.92	16.34	14.11	13.33
N23	14.57	14.48	16.69	16.13	16.59	15.53	16.54	12.17		N23	16.03	17.94	18.88	17.95	18.74	18.48	18.85	17
N24	11.52	10.98	12.54	12.74	14.18	14.9	13.29	10.52		N24	13.75	13.42	14.93	15.17	15.31	16.14	14.86	10.92
N25	11.83	12.69	13.73	14.21	15.36	15.71	16.28	14.85		N25	16.01	17.17	16.31	17.96	18.88	18.9	18.65	18.25
N26	14.08	15.21	15.96	17.32	17.6	17.23	18.92	15.91		N26	13.53	14.58	15.08	16.23	16.27	16.75	17.28	16.32
N27	11.58	12.66	12.42	13.45	14.79	14.82	15.4	14.06		N27	11.21	11.56	12.38	12.64	14.92	15.09	15.18	14.61
N28	-5.83	-4.23	-3.96	-3.69	-4.68	-4.65	-5.67	-6.7		N28	-5.33	-3.01	-2.54	-3.78	-3.78	-2.61	-3.31	-4.54
N29	15.26	14.12	13.57	14.82	15.26	15.95	16.11	14.23		N29	11.12	10.47	11.95	12.9	13.99	14.3	14.29	11.49
N30	12.68	13.74	14.25	14.7	14.08	14.94	14.97	11.7		N30	13.75	15.46	15.04	14.93	15.35	16.03	15.62	12.08
N31	13.14	14.04	13.75	14.58	13.8	14.87	14.15	15.01		N31	12.35	13.18	13.07	13.85	13.92	14.98	14.85	15.19
N32	11.67	11.63	12.37	12.59	13.52	13.53	13.03	12.66		N32	11.09	12.25	12.28	12.24	12.14	13.22	11.42	11.46
Mean	10.81	11.57	12.34	12.84	13.18	13.62	13.57	12.32		Mean	11.15	12.06	12.73	13.28	13.66	14.35	14.01	13

## Sheet: AAx3
	LG	LG	LG	LG	LG	LG	LG	LG			LG	LG	LG	LG	LG	LG	LG	LG
	Dom	Dom	Dom	Dom	Dom	Dom	Dom	Dom			NonD	NonD	NonD	NonD	NonD	NonD	NonD	NonD
Subject	V02	V03	V04	V05	V06	V07	V08	SP		Subject	V02	V03	V04	V05	V06	V07	V08	SP
N01	-17.98	-14.93	-9.33	-11.48	-10.31	-14.7	-15.18	-22.29		N01	-19.08	-11.74	-9.61	-9.38	-11.37	-12.82	-13.32	-18.1
N02	-10.14	-9.82	-9.68	-12.12	-12.27	-13.47	-15.02	-16.21		N02	-3.3	-1.41	-3.7	-5.59	-8.85	-11.88	-12.98	-18.72
N03	2.36	2.3	-3.09	-2.56	-2.44	-4.74	-6.16	-15.94		N03	0.6	-0.83	-2.21	-8.1	-7.01	-6.98	-8.81	-19.12
N04	-13.06	-12.79	-16	-15.6	-20.07	-23.36	-26.83	-27.5		N04	-3.85	-6.21	-7.2	-8.68	-14.26	-14.74	-16.49	-21.7
N05	-6.31	-7.57	-8.2	-10.14	-13.08	-11.51	-16.94	-20.01		N05	-3.69	-5.13	-7.31	-7.4	-8.82	-10.06	-12.18	-22.25
N06	3.62	-5.85	-0.01	0.11	-2.45	-0.87	-3.73	-10.96		N06	-4.24	-11.53	-8.22	-12.3	-10.51	-9.8	-15.95	-14.25
N08	-4.24	-11.53	-8.22	-12.3	-10.51	-9.8	-15.95	-14.25		N08	3.35	-5.85	-0.01	0.11	-2.45	-0.87	-3.73	-10.96
N09	-26.68	-26.38	-29.63	-26.39	-28.86	-27.33	-33.26	-42.04		N09	-27.48	-28.04	-28.96	-27.6	-27.88	-29.17	-32.56	-40
N10	2.68	2.8	1.19	0.49	-4.46	-0.92	-5.08	-11.07		N10	1.7	2.7	-0.88	-1.18	-7.13	-2.98	-9.25	-14.49
N11	-18.67	-19.27	-21.17	-23.57	-21.69	-20.7	-18.35	-21.17		N11	-22.59	-18.42	-21.88	-20.63	-21.14	-25.07	-21.64	-22.38
N12	-13.69	-11.32	-13.16	-13.5	-16.27	-15.53	-16.56	-19.43		N12	-7.14	-6.2	-9.28	-8.24	-10.95	-11.88	-11.17	-19.46
N13	3.06	1.36	1.78	-1.36	-2.53	-4.33	-5.52	-12.98		N13	-0.95	-2.2	-2.64	-3.41	-5.69	-6.75	-8.16	-12
N14	-13.18	-13.12	-15.05	-17.24	-18.8	-19.23	-21.82	-23.84		N14	-13.75	-14.6	-14.98	-17.93	-15.82	-17.84	-18.53	-23.63
N15	2.74	0.84	0.12	-0.22	-2.82	-3.82	-7.33	-15.98		N15	-1.96	-0.57	0.25	-0.43	-2.6	-6.81	-10.16	-17.2
N16	-7.22	-11.49	-4.07	-3	-5.6	-7.52	-6.12	-15.41		N16	-11.99	-11.03	-5.78	-5.5	-4.02	-6.24	-3.55	-13.55
N17	-4.91	-6.76	-7.26	-9.29	-9.53	-13.56	-13.1	-15.85		N17	-6.59	-8.09	-11.79	-12.32	-12	-11.24	-14.46	-14.11
N18	4.34	1.73	4.06	-0.19	-2.26	-1.31	-5.33	-19.66		N18	7.41	4.22	6.9	2.53	2.97	-2.55	-8.02	-22.58
N19	6.78	5.46	1.88	-1.42	-2.19	0.59	-4.47	-4.96		N19	0.18	-0.08	-1.14	-5.66	-5.22	-5.36	-8.52	-10.55
N21	-1.01	-2.3	-3.03	-6.05	-6.54	-8.81	-10.05	-20.37		N21	-7.73	-9.85	-12.09	-14	-14.59	-16.08	-17.62	-21.19
N22	-11.34	-7.91	-7.57	-7.27	-6.05	-11.25	-11.67	-16.35		N22	-9.72	-6.47	-6.87	-6.67	-8.37	-7.8	-12.42	-15.69
N23	-12.22	-17.64	-31.51	-18.91	-15.57	-12.44	-11.03	-18.19		N23	-10.82	-19.31	-26.89	-20.8	-13.81	-13.62	-12.63	-15.88
N24	4.33	1.73	3.87	-0.57	-2.26	-1.31	-5.33	-19.66		N24	7.42	4.22	6.9	2.48	2.97	-2.55	-8.02	-22.58
N25	0.84	1.04	-3.12	-3.04	-6.09	-6.48	-9.83	-18.17		N25	11.25	11.85	5.39	6.13	3.24	5.89	-1.06	-13.6
N26	-0.41	-1.49	-4.64	-7.08	-8.8	-12.02	-11.54	-20.42		N26	0.14	-0.95	-4.89	-8.58	-7.59	-10.84	-10.33	-16.1
N27	-6.19	-14.29	-9.86	-9.62	-10.65	-11.89	-13.49	-21.04		N27	-6.45	-11.45	-9.64	-7.62	-8.14	-11.18	-12.77	-23.14
N28	-27.77	-27.91	-31.47	-26.95	-30.87	-32.18	-34.29	-40.7		N28	-24.46	-24.21	-29.94	-28.4	-27.59	-31.79	-36.66	-36.35
N29	1.69	-0.13	-1.27	-0.9	-3	-3.51	-9.73	-15.8		N29	-1.65	-4.73	-5.51	-7.46	-7.65	-8.93	-10.57	-19.95
N30	1	-3.2	-3.26	-5.23	-7.99	-11.47	-11.24	-14.87		N30	0.65	-0.41	-2.07	-3.81	-6.66	-9.49	-10.99	-17.76
N31	0.45	0.73	-0.27	-1	-3.52	-4.09	-7.13	-14.65		N31	-5.26	-2.16	-1.61	-2.52	-6.84	-4.5	-8.19	-19.49
N32	-0.56	-7.4	-12.12	-13.91	-21.47	-26.53	-26.58	-31.24		N32	-7.17	-13.67	-16.63	-18.16	-23.91	-26.29	-28.56	-33.8
Mean	-5.39	-7.17	-8	-8.68	-10.3	-11.14	-13.29	-19.37		Mean	-5.57	-6.74	-7.74	-8.7	-9.72	-11.01	-13.31	-19.69

## Sheet: AAx4
	LG	LG	LG	LG	LG	LG	LG	LG			LG	LG	LG	LG	LG	LG	LG	LG
	Dom	Dom	Dom	Dom	Dom	Dom	Dom	Dom			NonD	NonD	NonD	NonD	NonD	NonD	NonD	NonD
Subject	V02	V03	V04	V05	V06	V07	V08	SP		Subject	V02	V03	V04	V05	V06	V07	V08	SP
N01	2.46	3.05	2.56	3.35	1.15	2.66	2.02	5.47		N01	1.3	1.96	0.77	2.24	0.54	0.03	-1.11	3.6
N02	7.23	6.81	5.83	4.01	5.94	3.66	2.93	1.97		N02	11.03	11.42	10.75	8.51	8.17	6.21	6.11	-1.14
N03	7.46	8.51	6.1	5.53	4.81	4.18	3.64	1.7		N03	6.93	5.03	6.01	2.82	3.89	3.26	4.01	4.78
N04	3.52	3.72	1.97	1.31	0.93	1.66	0.94	4.1		N04	6.12	6.93	6.02	5.38	5.14	4.61	5.32	9.5
N05	4.9	3.44	3.14	2.89	1.3	-0.05	-0.95	-0.51		N05	5.87	5.85	5.43	3.67	2.4	1.3	-0.57	-2.49
N06	8.92	6.57	7.58	7.87	5.47	6.09	5.41	6.1		N06	3.35	3.79	1.23	1.35	1.19	0.29	0.13	4.88
N08	3.39	3.79	1.23	1.35	1.19	0.4	0.55	5.53		N08	9.01	6.57	7.54	7.63	5.58	6.06	5.53	6.11
N09	-7.66	-7.36	-8.08	-11.07	-10.02	-11.6	-10.32	-10.61		N09	-9.76	-8.87	-12.45	-12.43	-12.58	-10.81	-11.31	-10.01
N10	7.68	5.93	4.74	4.21	1.78	3.57	2.41	1.85		N10	7.1	5.74	3.29	4.02	0.43	2.42	0.97	0.28
N11	1.04	1.73	1.01	0.29	2.24	0.5	1.59	4.33		N11	1.58	2.19	2.82	1.6	4.31	2.72	2.88	6.54
N12	4.77	4.88	3.18	5.28	3.11	2.72	2.21	5.89		N12	10.6	11.04	8.85	8.7	8.03	6.92	6.8	5.97
N13	8.38	6.38	6.54	5.02	5.04	3.41	4.23	4.37		N13	8.15	6.99	5.6	5.49	5.04	2.61	2.76	4.96
N14	4.45	3.16	4.33	3.91	3.48	3.56	4.01	4.01		N14	5.46	2.93	2.99	2.7	3.86	3.16	3.42	1.9
N15	5.72	2.55	3.06	2.52	0.02	-1.11	-2.32	5.35		N15	5.53	6.16	3.57	3.68	0.84	-1.36	-2.36	-0.45
N16	12.75	12.24	9.86	10.81	9.34	8.47	8.77	8.22		N16	10.01	10.6	12.19	12.04	12.1	10.71	11.36	8.04
N17	1.55	1.93	2.31	2.68	2.97	2.95	3.96	6.24		N17	3.74	3.81	4.44	4.01	4	4.05	3.55	5.09
N18	8.93	7.61	6.74	5.42	4.48	4.58	4.6	8.55		N18	9.21	7.78	8.16	5.27	5.69	4.38	4.54	12.33
N19	7.5	8.05	4.65	2.93	1.78	4.08	0.87	1.67		N19	2.48	3.48	1.11	-0.52	-0.49	-0.79	-2	-1.11
N21	5.57	5.28	4.29	3.75	1.89	0.36	0.02	-1.27		N21	3.34	2.86	1.66	0.85	-0.37	-2.23	-3.4	-3.23
N22	6.74	5.01	3.65	4.53	2.94	2.99	1.61	0.28		N22	9.2	8.39	4.4	6.56	3.37	4.19	2.4	2.35
N23	5.01	4.26	6.87	2.59	2.49	2.75	3.34	6.61		N23	7.13	6.63	9.92	8.28	8.24	6.94	7.4	13.34
N24	8.93	7.54	6.69	5.25	4.48	4.58	4.52	8.55		N24	9.21	7.78	8.18	5.26	5.69	4.38	4.54	12.33
N25	10.9	10.66	10.18	9	8.6	7.27	7.15	8.16		N25	17.51	17.81	16.63	14.97	13.8	13.96	12.51	11.75
N26	3.61	3.75	3.11	1.18	1.67	0.53	0.81	4.27		N26	4.59	5.72	4.75	2.12	0.46	1.49	0.12	6.18
N27	8.15	5.37	7.63	5.63	5.09	2.66	-0.2	1.13		N27	5.71	6.13	5.39	4.41	3.42	0.9	-1.98	2.71
N28	-14.57	-12.75	-12.51	-17.11	-17.84	-18.51	-19.1	-19.24		N28	-15.07	-13.76	-14.52	-17.06	-17.77	-18.04	-18.79	-18.54
N29	8.2	8.31	7.44	7.78	4.58	4.29	3.3	2.22		N29	10.96	8.47	6.15	6.81	5.47	5.72	5.75	3.01
N30	7.45	4.3	3.07	3.77	2.24	2.63	1.96	0.33		N30	9.94	6.49	5.51	6.27	5.42	5.06	3.88	4.62
N31	11.7	10.66	8.73	8.47	9.21	6.96	5.08	5.22		N31	9.93	10.92	8.83	7.79	9.31	7.09	5.46	6.23
N32	4.9	2.94	2.51	2.66	0.36	-0.01	0.26	0.81		N32	4.79	2.81	2.4	2.57	1.59	0	-0.49	1.6
Mean	5.32	4.61	3.95	3.19	2.36	1.87	1.44	2.71		Mean	5.83	5.46	4.59	3.83	3.23	2.51	1.91	3.37

## Sheet: AAxRG
	LG	LG	LG	LG	LG	LG	LG	LG			LG	LG	LG	LG	LG	LG	LG	LG
	Dom	Dom	Dom	Dom	Dom	Dom	Dom	Dom			NonD	NonD	NonD	NonD	NonD	NonD	NonD	NonD
Subject	V02	V03	V04	V05	V06	V07	V08	SP		Subject	V02	V03	V04	V05	V06	V07	V08	SP
N01	31.42	28.43	24.32	26.62	25.42	29.59	30.5	36.74		N01	34.78	28.62	25.88	25.76	26.8	28.9	29.53	35.82
N02	23.91	24.34	25.55	25.73	26.09	27.82	27.55	30.72		N02	27.8	26.69	28.17	30.4	29.97	30.57	29.96	35.47
N03	11.26	14.42	15.87	16.14	16.22	18.52	20.01	27.71		N03	16.31	15.9	16.62	18.92	19.21	19.35	21.27	31.48
N04	28.72	30.24	33.25	31.7	36.13	40.38	43.63	42.4		N04	23.71	26.13	29.29	29.51	35.06	36.61	38.21	42.71
N05	22.71	24.35	24.82	25.9	28.71	27.82	31.89	32.17		N05	24.7	24.87	25.32	24.91	25.99	27.01	27.86	33.75
N06	16.1	18.89	15.81	19.46	16.8	19.4	19.86	24.13		N06	18.57	20.94	18.56	23.1	21.83	21.28	27	26.94
N08	18.57	20.94	18.56	23.1	21.83	21.28	27	26.94		N08	16.1	18.89	15.81	19.46	16.8	19.4	19.86	24.13
N09	22.38	22.66	26.49	24.4	25.09	23.3	31.4	35.83		N09	20.57	20.42	22.06	22.38	22.21	24.05	28.59	36.69
N10	14.31	18.52	18.16	18.82	21.21	20.98	22.64	25.74		N10	16.31	19.26	20.44	21.07	23.96	22.95	26.47	30.21
N11	31.49	33.25	36.73	40.33	38.73	38.84	37.17	35.22		N11	32.15	28.88	33.79	33.85	34.19	39	35.74	35.54
N12	29.44	26.56	28.66	29.86	31.88	31.51	31.61	37.18		N12	24.71	26.1	26.86	28.05	29.2	30.76	30.09	33.15
N13	11.35	12.37	14.37	13.87	14.7	17.7	16.39	24.4		N13	13.54	13.74	15.14	16.38	17.12	20.08	20.5	25.46
N14	24.79	24.42	27.3	29.21	31.2	32.42	36.05	39.97		N14	26.21	27.14	28.44	32.44	31.66	33.86	33.97	38.39
N15	23.57	23.71	26.07	23.76	25.74	27.49	26.65	25.66		N15	19.78	19.72	21.26	22.94	23.3	25.4	26.03	30.3
N16	21.74	27.33	20.9	21.44	22.77	24.59	24.32	31.05		N16	25.06	25.17	21.72	23.32	23.22	24.6	24.13	30.55
N17	20.67	23.51	25.25	26.16	28.92	32.6	30.7	32.9		N17	20.79	23.36	28.22	29.77	29.94	31.2	33.78	34.09
N18	11.27	16.58	19.49	21.92	23.71	24.36	22.65	30.29		N18	10.16	15.32	20.65	21.63	23.13	22.37	23.03	34.91
N19	15.69	20.28	22.76	25.67	25.7	20.91	22.57	22.55		N19	15.24	20.95	21.85	23.06	24.24	19.53	21.97	21.06
N21	22.34	26.34	27.62	29.37	30.14	30.04	29.88	33.48		N21	20.33	23.4	25.92	27.6	29.27	30.38	30.52	32.01
N22	22.56	18.56	19.95	20.91	20.95	23.44	23.66	27.77		N22	26.07	23.36	21.41	21.11	24.3	24.69	26.52	29.02
N23	27.03	32.12	48.2	35.04	32.16	27.97	27.57	30.37		N23	26.9	37.25	45.77	38.75	32.55	32.09	31.48	32.89
N24	11.27	16.58	19.49	21.92	23.71	24.36	22.65	30.29		N24	10.16	15.32	20.65	21.63	23.13	22.37	23.03	34.91
N25	16.38	17.45	18.58	18.43	21.75	22.19	26.11	33.02		N25	22.35	21.55	21.07	22.31	24.1	21.19	21.71	31.85
N26	18.88	22.18	23.71	25.73	26.4	29.25	30.46	36.33		N26	15.49	20.78	21.28	24.84	24.38	27.71	28	32.42
N27	20.16	27.52	24.01	23.32	26.58	26.77	29.35	35.1		N27	20.14	23.28	22.76	21.91	25.35	26.6	27.94	37.75
N28	21.95	23.73	27.5	23.65	26.2	27.53	28.62	34.01		N28	19.83	21.34	27.4	24.62	23.94	29.18	33.36	31.8
N29	14.93	15.9	18.57	20.47	22.15	23	26.06	30.03		N29	14.15	15.33	17.87	20.36	22.06	23.36	24.87	31.44
N30	17.71	17.8	18.7	21.72	23.9	26.6	26.59	26.57		N30	18.19	18.84	18.51	20.31	22.49	25.52	26.61	29.84
N31	17.65	16.61	17.54	18.28	18.32	19.57	21.28	29.76		N31	19.46	17.79	18.65	19.64	20.99	20.95	23.12	34.68
N32	22.52	22.01	25.08	27.98	35.43	40.06	39.6	43.9		N32	20.47	25.94	28.91	30.79	36.05	39.51	39.98	45.26
Mean	20.43	22.25	23.78	24.36	25.62	26.68	27.81	31.74		Mean	20.67	22.21	23.68	24.69	25.55	26.68	27.84	32.82

## Sheet: KAx1
	LG	LG	LG	LG	LG	LG	LG	LG			LG	LG	LG	LG	LG	LG	LG	LG
	Dom	Dom	Dom	Dom	Dom	Dom	Dom	Dom			NonD	NonD	NonD	NonD	NonD	NonD	NonD	NonD
Subject	V02	V03	V04	V05	V06	V07	V08	SP		Subject	V02	V03	V04	V05	V06	V07	V08	SP
N01	4.49	3.56	2.27	0.77	-0.45	-1.49	-1.01	4.59		N01	7.07	5.83	6.26	3.25	2.77	0.94	0.02	2.06
N02	0.98	-0.18	-2.06	-1.17	-2.66	-2.8	-2.7	2.22		N02	4.86	3.88	3.95	2.83	2.7	1.77	1.86	2.23
N03	5.98	3.05	1.29	0.07	0.29	-0.92	-0.37	3.84		N03	1.53	-0.7	-1.18	-1.55	-1.28	-1.38	-1.22	5.75
N04	6.44	5.32	3.95	4.25	3.73	1.46	0.76	2.32		N04	3.33	3.22	4.35	3.91	1.71	0.58	0.18	-0.12
N05	0.33	-0.74	-2.4	-1.87	-2.85	-2.62	-1.75	3.9		N05	0.65	-0.72	-2.17	-1.97	-2.16	-2.93	-2.77	2.02
N06	4.96	4.39	5.02	3.74	4.52	4.21	4.36	8.26		N06	2.24	0.26	0.14	0.61	1.62	1.96	1.35	5.42
N08	2.24	0.26	0.14	0.61	1.62	1.96	1.35	5.42		N08	4.96	4.39	5.02	3.74	4.52	4.21	4.36	8.26
N09	-0.73	-2.63	-3.14	-3.41	-3.35	-3.61	-2.37	2.04		N09	1.41	-0.86	-1.02	-1.24	-1.14	-0.74	1.25	2.2
N10	8.87	2.74	4.15	2.59	0.55	1.24	0.43	1.54		N10	12.12	10.35	8.66	8.35	3.65	5.42	4.03	2.23
N11	7.91	5.81	1.92	2.08	-0.11	1.48	0.52	-2.58		N11	4.6	3.42	1.07	1.13	0.08	0.56	-0.52	1.42
N12	-1.15	-2.55	-3.28	-3.19	-4.44	-4.87	-4.31	2.38		N12	2.11	-1.06	-1.44	-3.69	-4.06	-4.6	-3.41	5.71
N13	0.14	0.04	1.27	0.5	-0.03	0.34	-1.15	5.09		N13	5.44	6.31	7.38	5.56	6.65	4.54	2.89	6.83
N14	5.08	2.7	2.33	2.74	2.69	3.19	1.07	-1.53		N14	-0.21	0.72	-0.66	-2.22	-2.38	-2.75	-2.65	-6.3
N15	-1.23	-3.3	-3.24	-3.62	-3.88	-6.17	-3.1	0.87		N15	-1.49	-1.86	-2.82	-2.39	-3.59	-4	-4.49	-0.05
N16	-0.77	0.89	-0.06	0.84	1.27	1.2	2.71	4.58		N16	-5.23	-5.04	-2.69	-3.52	-2.91	-2.25	-0.3	0.29
N17	5.67	4.54	3.21	2.97	3.04	1.96	3.36	4.55		N17	5.2	3.19	1.24	0.7	1.23	0.38	0.78	1.46
N18	10.56	2.22	-4.53	-5.33	-4.93	-5.31	-2.14	1.99		N18	16.56	9.97	1.38	-0.26	-2.8	0.85	0.24	2.64
N19	5.19	2.93	1.83	0.78	0.41	4.67	2.93	3.3		N19	1.61	-1.72	-2.67	-3.76	-5.11	-1.33	-2.87	-1.78
N21	1.57	-1.91	-4.64	-6.14	-4.59	-7.23	-8.67	-5.24		N21	1.62	1.9	-0.46	-0.54	-3	-3.25	-3.69	-6.19
N22	-2.81	-4.15	-3.8	-4.51	-4.34	-4.35	-3.69	-4.05		N22	0.68	0.55	0.2	-1.33	-1.37	-1.83	-1.61	-1.22
N23	1.46	1.35	-3.87	0.11	1.02	0.67	2.29	3.01		N23	2.6	2.81	-3.28	1.83	1.7	2.43	3.13	5.43
N24	10.56	2.22	-4.53	-5.33	-4.93	-5.31	-2.14	1.99		N24	16.56	9.97	1.38	-0.26	-2.8	0.85	0.24	2.64
N25	1.25	-1.63	-2.43	-4.1	-3.34	-3.83	-4.22	-4.6		N25	5.34	4.1	2.15	-0.54	0.33	0.86	0.05	-0.27
N26	3.74	2.19	1.15	3.36	2.99	3.33	3.19	4.81		N26	10.6	4.73	4.2	7.53	5.99	6.63	5.87	6.78
N27	3.77	7.02	3.29	1.67	3.47	1.73	1.47	2.05		N27	0.2	-0.06	-0.34	-1.01	-0.56	-0.5	-0.66	-0.42
N28	9.15	7.47	5.22	9.16	8.03	6.33	4.91	4.79		N28	13.65	11.47	8.96	15.13	10.93	9.73	10.15	6
N29	20.83	15.8	10.78	9.38	9.23	7.76	6.22	5.64		N29	14.56	11.18	7.34	7.11	6.92	5.14	3.94	5.35
N30	9.66	13.86	10.14	6.78	5.9	9.32	-1.46	1.78		N30	9	11.48	7.29	7.54	6.76	14.42	6.52	4.97
N31	5.04	6.32	5.47	6.58	6.49	6.63	6.26	8.21		N31	3.18	4.09	3.78	3.01	3.01	3.44	3.91	4.71
N32	-0.21	-0.36	1.54	-1.44	-1.05	-0.99	-1.21	-0.31		N32	3.46	2.25	0.31	0.49	2.37	0.62	1.71	3.43
Mean	4.3	2.57	0.9	0.63	0.48	0.27	0.05	2.36		Mean	4.94	3.47	1.88	1.61	0.99	1.33	0.94	2.38

## Sheet: KAx2
	LG	LG	LG	LG	LG	LG	LG	LG			LG	LG	LG	LG	LG	LG	LG	LG
	Dom	Dom	Dom	Dom	Dom	Dom	Dom	Dom			NonD	NonD	NonD	NonD	NonD	NonD	NonD	NonD
Subject	V02	V03	V04	V05	V06	V07	V08	SP		Subject	V02	V03	V04	V05	V06	V07	V08	SP
N01	6.68	7.49	8.42	9.58	9.32	10.64	10.96	16.61		N01	11.04	12.96	11.64	12.52	11.76	13.55	13.3	15.99
N02	1.57	0.9	-1.39	0.23	-0.16	0.63	0.75	14.94		N02	4.86	3.88	3.95	2.83	2.8	2.08	2.33	12.97
N03	6.63	5.66	6.97	7.63	8.97	9.66	10.68	18.33		N03	2.21	0.27	-0.15	-0.16	7.89	8.59	9.71	19.57
N04	9.77	11.88	11.18	11.94	12.11	12.18	11.49	17.42		N04	9.25	9.88	12.19	12.35	11.91	12.14	11.36	16.4
N05	3.52	4.18	2.57	2.86	3.25	4.61	11.3	18.71		N05	6.39	4.78	4.51	4.72	3.91	4.36	4.18	17.11
N06	6.73	6.62	6.66	4.03	7.06	7.12	6.56	16.49		N06	4.68	3.13	3.71	4.75	8.1	7.16	9.09	15.58
N08	4.68	3.13	3.71	4.75	8.1	7.16	9.09	15.58		N08	6.73	6.62	6.66	4.03	7.06	7.12	6.56	16.49
N09	-0.36	-2.19	-1.81	-1.5	-1.89	0.25	4.94	13.81		N09	1.68	0.06	0.72	1.56	2.71	2.25	11.24	16.92
N10	9.1	5.97	7.59	8.46	8.32	9.79	10.15	14.23		N10	12.28	12.48	12.1	13.02	12.07	13.75	13.69	14.33
N11	10.69	13.91	12.27	14.14	12.53	14.59	14.29	11.96		N11	4.94	8.41	9.27	9.54	9.11	10.42	11.69	13.07
N12	-1.02	-2.18	-2.22	-1.62	0.03	0.79	4.39	18.33		N12	2.11	-1.04	-1.38	-2.62	-2.47	-1.67	0.84	19.26
N13	3.45	6.57	6.58	8.51	8.99	10.8	10.25	17.26		N13	6.33	9.08	11.24	11.17	12.88	13.41	12.46	16.48
N14	5.26	3.56	3.55	7.29	7.88	9.39	8.66	15.92		N14	-0.16	0.77	-0.11	0.02	1.24	5.7	5.28	14.14
N15	-1.02	-2.49	-1.27	6.44	5.36	2.45	12.35	26.72		N15	-1.19	-1.09	-1.89	-1.87	-1.67	-0.87	-1.01	11.81
N16	3.1	3.89	5.43	6.74	7.83	8.82	10.46	16.29		N16	1.88	1.41	2.21	3.82	4.7	6.24	8.28	12.96
N17	6	4.85	3.66	3.76	4.09	4.24	19.54	21.63		N17	10.8	14.01	13.15	13.19	14.59	14.59	15.44	17.04
N18	10.56	3.45	-3.08	-3.02	-3.55	-3.48	2.72	14.48		N18	16.56	10.09	1.65	-0.12	-1.65	6.51	7.52	15.24
N19	5.67	3.82	3.24	3.04	3.19	18.95	18.65	20.35		N19	1.87	-1.36	-1.6	-1.62	-1.74	14.05	14.37	15.95
N21	1.6	-1.47	-4.42	-5.36	-3.46	-5.7	-6.12	11.01		N21	1.62	1.98	-0.1	-0.16	0.68	-0.55	-0.07	-1.48
N22	0.92	-0.99	-0.63	-1.12	2.77	7.89	9.72	16.24		N22	5.69	9.24	11.87	10.88	12.58	13.75	13.5	18.87
N23	8.13	6.71	9.08	7.81	11.87	11.79	12.96	15.63		N23	10.62	10.46	11.24	10.83	11.57	11.61	13.42	16.21
N24	10.56	3.45	-3.08	-3.02	-3.55	-3.48	2.72	14.48		N24	16.56	10.09	1.65	-0.12	-1.65	6.51	7.52	15.24
N25	3.54	3.94	5.13	3.56	5.9	8.38	9.65	17.35		N25	7.03	7.6	7.14	6.59	8.36	10.99	13.28	20.33
N26	10.34	2.9	2.11	14.5	16.34	12.8	15.03	23.59		N26	16.02	8.51	7.43	17.65	18.2	17.73	19.26	26.12
N27	4.02	7.04	3.33	1.68	3.47	1.77	1.75	14.26		N27	0.66	0.14	0.43	-0.5	-0.21	0.07	-0.1	14.46
N28	11.24	12.06	11.67	13.14	12.77	13.17	12.5	16.41		N28	14.89	15.03	16.22	19.46	17.27	17.52	16.08	18.31
N29	29.3	23.84	18.92	18.2	18.66	17.81	17.54	21.88		N29	20.24	17.53	15.42	13.54	13.47	13.93	14.52	18.38
N30	12.81	15.53	16	12.86	13.92	14.57	12.61	18.13		N30	13.42	15.76	17	16.23	15.77	20.92	18.27	23.57
N31	6.55	8.05	8.41	10.18	9.38	11.32	12.37	20.62		N31	3.71	4.72	6.19	5.38	5.5	6.29	7.05	17.16
N32	-0.46	1.9	4.16	0.92	1.63	2.06	1.14	7.35		N32	4.19	3.44	0.92	-0.93	5.25	1.01	3.12	10.73
Mean	6.32	5.4	4.76	5.55	6.37	7.37	9.3	16.87		Mean	7.23	6.63	6.11	6.2	7	8.64	9.41	15.97

## Sheet: KAx3
	LG	LG	LG	LG	LG	LG	LG	LG			LG	LG	LG	LG	LG	LG	LG	LG
	Dom	Dom	Dom	Dom	Dom	Dom	Dom	Dom			NonD	NonD	NonD	NonD	NonD	NonD	NonD	NonD
Subject	V02	V03	V04	V05	V06	V07	V08	SP		Subject	V02	V03	V04	V05	V06	V07	V08	SP
N01	5.98	5.82	7.05	8.19	7.44	8.9	8.12	7.2		N01	10.31	12.22	10.32	11.51	10.48	11.27	10.31	9.5
N02	0.44	0.34	-1.78	0.17	-0.16	0.63	0.75	2.37		N02	0.01	-0.11	0.27	0.79	1.17	1.63	1.92	-0.11
N03	-1.34	-1.38	-0.42	-0.29	1.57	2.2	1.93	2.38		N03	-1.61	-2.05	-2.12	-1.5	2.44	1.52	2.23	3.29
N04	8.5	10.48	10.34	10.15	10.72	10.32	9.71	10.17		N04	7.26	7.97	9.98	9.57	8.35	8.69	9.29	10.23
N05	2.41	2.59	1.37	1.64	1.97	1.84	3.63	6.07		N05	4.24	3.47	3.86	3.82	3.38	3.99	3.97	5.12
N06	-1.27	-0.08	-0.99	-1.39	-0.79	-0.91	-0.28	2.26		N06	-5.48	-3.97	-4.66	-4.5	-3.2	-4.33	-4.34	0.37
N08	-5.48	-3.97	-4.66	-4.5	-3.2	-4.33	-4.34	0.37		N08	-1.27	-0.08	-0.99	-1.39	-0.79	-0.91	-0.28	2.26
N09	-3.12	-3.61	-3.06	-3.1	-2.98	-2.05	0.48	1.32		N09	-0.68	-1.65	-1.18	-1.17	-0.72	0.5	3.54	3.49
N10	-0.25	2.69	2.77	3.27	1.92	2.36	4.34	4.1		N10	2.18	6.31	6.24	7.3	7.59	7.07	7.98	6.19
N11	-0.17	2.26	2.31	1.91	5.5	5.87	5.46	-0.35		N11	-3.94	-0.89	0.94	0.32	3.02	1.08	1.43	-0.72
N12	-4.93	-4.73	-3.87	-2.83	-1.54	-1.04	1.71	7.34		N12	-4.69	-4.72	-4.96	-4.41	-3.51	-2.69	-1.13	5.7
N13	-4.56	-5.55	-4.21	-2.6	-4.06	-5	-3	2.19		N13	-2.31	-2.13	0.54	0.47	0.84	-0.73	-0.89	0.45
N14	-0.75	-0.98	-0.12	0.03	0.05	0.1	0.35	-0.97		N14	-5.13	-5.14	-4.48	-3.69	-3.53	-2.93	-2.89	-3.32
N15	-4.91	-4.24	-2.82	2.97	0.21	-3.47	-0.76	1.18		N15	-5.3	-4.38	-4.04	-3.66	-3.31	-1.84	-1.75	-0.76
N16	0.21	1.27	-1.03	0.52	-0.69	1.61	0.03	2.6		N16	-2.32	-2.17	-1.1	-1.82	-0.67	1.04	1.01	3.73
N17	0.72	-0.71	0.11	0.73	0.13	-0.16	3.03	5.41		N17	0.87	4.06	5.01	5.04	5.46	3.06	4.95	3.75
N18	-2.59	-2.5	-4.8	-4.35	-3.95	-3.58	0.39	3.12		N18	1.42	-1.97	-6.67	-7.26	-5.49	0.13	1.96	0.4
N19	3.39	2.39	2.89	2.13	2.77	4.88	5.18	3.74		N19	-4.12	-4.19	-3.79	-2.9	-2.23	-0.6	0.43	-1.18
N21	-8.15	-7.54	-7.68	-7.18	-8.27	-6.62	-6.6	-0.28		N21	-2.08	-1.93	-1.41	-1.61	-0.76	-0.9	-0.5	-1.61
N22	-3.62	-2.99	-3.56	-2.85	-2.47	-0.87	-1.68	0.94		N22	1.96	5.44	2.79	3.83	4.94	8.77	3.29	3.4
N23	1.47	4.29	6.28	4.23	4.49	4.75	2.67	6.81		N23	-1.6	2.41	4.83	4.75	2.18	2.41	-1.94	4.78
N24	-2.59	-2.5	-4.8	-4.35	-3.95	-3.58	0.39	3.12		N24	1.42	-1.97	-6.67	-7.26	-5.49	0.13	1.96	0.4
N25	-1.75	-1.74	0.02	-0.38	1.42	0.01	3.54	5.25		N25	4.69	5.14	4.46	4.62	5.21	5.94	6.95	10.89
N26	1.47	-1.07	-1.02	3.48	2.37	2.46	4.67	6.48		N26	5.07	0.84	1.2	4.62	4.07	6.9	6.44	7.15
N27	-0.11	-0.2	-0.94	-0.3	0.39	0.15	0.85	0.09		N27	-1.97	-2.18	-1.64	-1.67	-0.62	-0.75	-0.86	-0.59
N28	1.71	3.36	2.58	2.48	-0.18	-0.52	-0.65	-2.31		N28	0.16	2.93	3.44	-2.22	-2.16	-1.63	-2.38	-1.84
N29	12.69	8	6.9	7.81	6.38	6.47	6.18	6.42		N29	0.58	0.02	0.73	2.03	0.05	1.81	2.18	2.69
N30	-1.98	-2.21	-0.87	-1.74	-4.59	1.19	-4.18	-2.13		N30	1.87	3.23	3.55	0.66	-0.01	7.17	2.19	3.21
N31	2.93	3.65	3.04	3.4	4.03	4.79	4.39	5.79		N31	0.42	1.68	1.3	1.61	1.72	2.27	2.63	2.49
N32	-3.21	-3.06	-1.63	-2.43	-1.2	-1.65	-1.81	-4.15		N32	0.13	1.16	0.03	-1.76	1.23	-1.47	0.86	-2.21
Mean	-0.3	-0.06	-0.09	0.49	0.44	0.83	1.48	2.88		Mean	0	0.58	0.53	0.47	0.99	1.89	1.95	2.57

## Sheet: KAx4
	LG	LG	LG	LG	LG	LG	LG	LG			LG	LG	LG	LG	LG	LG	LG	LG
	Dom	Dom	Dom	Dom	Dom	Dom	Dom	Dom			NonD	NonD	NonD	NonD	NonD	NonD	NonD	NonD
Subject	V02	V03	V04	V05	V06	V07	V08	SP		Subject	V02	V03	V04	V05	V06	V07	V08	SP
N01	52.8	54.78	53.02	54.21	54.75	55.76	58.82	60.91		N01	56.01	57.51	57.17	57.3	58.81	59.39	61.92	62.22
N02	56.44	57.86	58.89	60.4	58.78	61.37	62.24	61.32		N02	61.93	61.85	64.32	65.46	66.16	68.37	68.96	62.19
N03	42.54	45.53	49.75	53.51	54.19	56.73	59.15	67.46		N03	40.92	45.35	45.06	50.86	52.31	54.42	56.38	65.85
N04	48.3	52.22	58	58.35	60.25	62.27	62.78	68.49		N04	51.01	53.84	59.6	59.76	61.5	64.4	65.3	68.99
N05	51.42	54.18	54.72	54.09	57.07	57.86	60.19	62.75		N05	51.6	53.57	56.32	56.53	59.2	61.94	63.32	62.21
N06	37.11	47.5	44.63	44.04	49.19	50.71	52.59	60.95		N06	41.25	46.67	45.09	47.43	50.13	51.43	54.89	62.9
N08	41.25	46.67	45.09	47.43	50.13	51.43	54.89	62.9		N08	37.11	47.5	44.63	44.04	49.19	50.71	52.59	60.95
N09	53.62	51.81	53.16	57.81	55.8	54.74	57.23	60.06		N09	58.41	56.11	57.84	62.04	61.1	61.26	62.3	60.38
N10	52.64	47.2	51.87	52.41	59.48	57.94	61.33	65.42		N10	54.49	54.84	59.72	60.13	64.99	64.61	66.87	71.23
N11	64.8	64.03	65.18	66.41	65.55	67.89	68.25	65.8		N11	64.98	64.14	66.18	66.97	66.03	68.25	67.21	68.23
N12	55.84	57.68	58.17	58.83	59.79	61.53	63.65	71.12		N12	55.93	56.71	57.7	59.36	60.21	60.45	61.43	70.37
N13	39.96	45.08	46.6	49.54	51.46	54.83	55.6	63.65		N13	44.63	48.88	50.93	54.32	56.02	59.59	60.62	66.49
N14	52.38	52.98	54.24	55.31	55.52	56.56	57.93	54.83		N14	53.11	54.68	55.84	57.9	57.72	57.92	58.42	56.66
N15	35.76	43.84	48.35	49.84	56.36	60.87	66.66	59.99		N15	43.75	44.6	49.63	52.06	54.87	59.89	63.34	60.32
N16	46.39	49.16	49.18	48.33	51.57	51.41	52.97	61.87		N16	43.26	44.24	44.49	45.6	47.57	47.98	50.42	57.79
N17	55.74	59.21	60.97	62.49	67.79	70.63	72.34	70.81		N17	55.25	58.01	60.84	63.55	66.41	69.79	70.33	70.32
N18	43.15	46.12	46.59	51.11	55.86	57	57.47	58.04		N18	45.21	47.97	49.05	53.96	54.14	58.62	59.06	59
N19	37.39	47.1	53.56	56.54	60.61	61.58	64.96	64.24		N19	32.93	44.18	47.6	52.41	54.25	55.76	57.99	58.02
N21	44.82	48.33	49.12	53.08	54.52	55.55	57.17	63.12		N21	44.22	48.57	50.95	53.42	55.13	57.15	59.25	60.19
N22	49.71	50.27	52.31	51.24	52.33	54.44	55.06	59.52		N22	51.33	52.09	54.23	54.04	58	57.89	59.52	63.69
N23	51.59	51.18	50.18	53.69	52.46	52.79	53.99	61.13		N23	55.12	54.79	51.57	53.73	51.25	55.21	55.78	60.25
N24	43.15	46.12	46.59	51.11	55.86	57	57.47	58.04		N24	45.21	47.97	49.05	53.96	54.14	58.62	59.06	59
N25	42.41	44.72	47.44	49.7	52.61	54.68	57.07	61.38		N25	43.57	46.05	49.27	52.84	57.06	58.33	60.27	69.8
N26	50.67	54.92	61.2	62.74	62.23	64.77	67.12	66.29		N26	53.1	57.75	60.63	63.94	63.73	65.67	66.77	66.63
N27	46.79	53.64	51.14	54.44	56.48	57.43	61.27	67.11		N27	44.05	47.12	48.58	48.27	52.66	56.28	60.35	62.19
N28	47.51	49.47	50.89	51.98	55.05	55.77	56.23	56.55		N28	53.72	54.46	56.4	58.66	58.03	59.7	61.58	61
N29	54.5	50.49	51.4	52.45	57.42	59.66	61.85	68.18		N29	53.97	53.68	53.34	56.65	60.82	59.69	60.49	64.78
N30	40.77	53.53	52.46	53.95	56.45	65.16	59.6	66.13		N30	46.89	53.43	56.66	55.88	58.03	65.63	62.85	68.27
N31	44.71	48.81	51.23	56.03	56.84	60.48	62.68	67.16		N31	49.68	45.25	45.71	50.62	52.99	54.39	58.09	65.1
N32	49.06	53.29	55.71	55.42	58.42	59.04	59.03	59.73		N32	52.29	56.26	57.57	58.14	60.15	60.96	61.96	63.29
Mean	47.77	50.92	52.39	54.22	56.49	58.26	59.92	63.17		Mean	49.5	51.94	53.53	55.66	57.42	59.48	60.91	63.61

[truncated: 57 more sheets: KAxRG, HAx1, HAx2, HAx3, HAxRG, AMx1, AMx2, KMx1, KMx2, KMx3, KMx4, HMx1, HMx2, HMx3, APx1, APx2, APx3, KPx1, KPx2, KPx3 …]
